# Supplementary material for: Kinase Identification with Supervised Laplacian Regularized Least Squares
Source: PLoS One. 2015 Oct 8;10(10):e0139676. doi: 10.1371/journal.pone.0139676 (PMC4598036; doi:10.1371/journal.pone.0139676)
Supplement: S1 Table — (XLSX) [file pone.0139676.s001.xlsx]

## Sheet: 工作表1
kinase name	γA	γI
PKC alpha	1	0.1
ATM	1000	0.1
CDC2	0.01	0.1
Erk2	0.1	0.1
Erk1	10	10
AurA	1000	10000
BARK1	0.1	0.1
CaMK2a	1000	100000
CDK2	0.1	0.1
GSK3B	0.1	10
Ck2 a1ora2	0.1	10
MAPKAPK2	10000	0.1
PDK1	1000	100000
P38a	1000	100000
PLK1	1000	100000
ABL1	10	0.1
EGFR	100	100000
FYN	1000	10000
INSR	1e-05	100000
LCK	1000	100000
LYN	0.1	0.1
SRC	100	0.1
SYK	0.1	0.1
